# Supplementary material for: OpenFLUX: efficient modelling software for 13C-based metabolic flux analysis
Source: Microb Cell Fact. 2009 May 1;8:25. doi: 10.1186/1475-2859-8-25 (PMC2689189; doi:10.1186/1475-2859-8-25)
Supplement: Additional file 1 — TCA cycle metabolic model. Contains the hypothetical TCA cycle metabolic network, produced in the format that is readable by OpenFLUX. Information on how to set up the input substrates and the simulated output EMU vector are included. The EMU balance model used for flux calculation is also included. [file 1475-2859-8-25-S1.xls]

## Sheet: modelDefinition_TCA
RxnID	rxnEq	rxnCTrans	rates	rxnType	basis	deviation
R1	PYR_EX = PYR	abc = abc	1	F	1
R2	GLU_EX = AKG	abcde = abcde	0.2	F	X
R3	PYR = ACCOA + CO2 + NADH	abc = bc + a + X	0.62	F
R4	ACCOA + OAA = ICI	ab + cdef = fedbac	0.62	F
R5	ICI = AKG + CO2 + NADH	abcdef = abcde + f + X	0.62	F
R6	AKG = 0.5 SUC + 0.5 SUC + CO2 + NADH + ATP	abcde = 0.5 abcd + 0.5 dcba + e + X + X	0.59	F
R7	SUC = OAA + FADH2 + NADH	abcd = abcd + X + X	0.79	FR
R8	OAA + FADH2 + NADH = 0.5 SUC + 0.5 SUC	abcd + X + X = 0.5 abcd + 0.5 dcba	0.2	R	X
R9	OAA = PYR + CO2	abcd = abc + d	0.3	F	X
R10	PYR + CO2 + ATP = OAA	abc + d + X = abcd	0.48	F
R11	2 NADH + O2 = 4 ATP		1.21	B
R12	2 FADH2 + O2 = 2 ATP		0.295	B
R13	O2_EX = O2		1.505	B
R14	CO2 = CO2_EX	a = a	1.73	F
R15	ATP = ATPM		5.54	B
R16	PYR = PYR_B		0.07	B	0.07	0.007
R17	AKG = AKG_B		0.23	B	0.23	0.023
R18	OAA = OAA_B		0.12	B	0.12	0.012
R19	PYR + PYR = VALX + CO2	abc + def = abefc + d	0.05	F	0.05	0.005
R20	OAA + PYR = LYSX + CO2	abcd + efg = abcdgf + e	0.03	F	0.03	0.003
R21	OAA = ASPX	abcd = abcd	1	S
##	excludedMetabolites		this column contained optimum flux distribution (for reference purposes)
#	PYR_EX
#	GLU_EX
#	CO2_EX
#	O2_EX
#	PYR_B
#	AKG_B
#	OAA_B
#	ATPM
#	VALX
#	LYSX
##	simulatedMDVs
#	VALX#11111
#	LYSX#111111
#	ASPX#1111
#	SUC#1111
##	inputSubstrates
#	PYR_EX
#	GLU_EX
##	measurements
#	0.028345	Valine	m
#	0.244941		m+1
#	0.0553807		m+2
#	0.035913	Lysine	m
#	0.183098		m+1
#	0.17119		m+2
#	0.0677533	Aspartate	m
#	0.353592		m+1
#	0.254898		m+2
#	0.0986349	Succinate	m
#	0.433316		m+1
#	0.210308		m+2
##	error
#	0.00028345	Valine	m
#	0.00244941		m+1
#	0.000553807		m+2
#	0.00035913	Lysine	m
#	0.00183098		m+1
#	0.0017119		m+2
#	0.000677533	Aspartate	m
#	0.00353592		m+1
#	0.00254898		m+2
#	0.000986349	Succinate	m
#	0.00433316		m+1
#	0.00210308		m+2

## Sheet: simVector_TCA
The following x_calc vector is copied into x_sim.m, replacing all prior contents
x_calc = [
	corrMatGen(3,6)*VALX_11111'
	corrMatGen(3,7)*LYSX_111111'
	corrMatGen(3,5)*ASPX_1111'
	corrMatGen(3,5)*SUC_1111'
];

## Sheet: substrate label
The input substrates used are 1:1 mixture of [1-13C]-pyruvate and [U-13C]-pyruvate, and [1-13C]-glutamate
AAV format
name	ratio	C1	C2	C3	C4	C5
PYR_EX	0.5	0.99	0.99	0.99
	0.5	0.99	0.0107	0.0107
GLU_EX	1	0.99	0.0107	0.0107	0.0107	0.0107

## Sheet: EMUmodel_TCA
-v(3)-v(5)-v(6)-v(9)-v(19)-v(20)	v(3)+v(19)+v(20)	v(6)	v(9)	0	v(5)	0	0	0	0	0	0	0	0	0	0	0		CO2_1				0	0	0	0	0	0	0	0		PYR_EX_100
0	-v(1)-v(9)	0	0	0	v(9)	0	0	0	0	0	0	0	0	0	0	0		PYR_100				-v(1)	0	0	0	0	0	0	0		GLU_EX_00001
0	0	-v(2)-v(5)	0	0	0	0	0	0	0	0	0	v(5)	0	0	0	0		AKG_00001				0	-v(2)	0	0	0	0	0	0		PYR_EX_001
v(10)	0	0	-v(7)-v(10)	0	0	v(7)	0	0	0	0	0	0	0	0	0	0		OAA_0001				0	0	0	0	0	0	0	0		GLU_EX_00010
0	0	0	0	-v(1)-v(9)	0	0	v(9)	0	0	0	0	0	0	0	0	0		PYR_001				0	0	-v(1)	0	0	0	0	0		GLU_EX_10000
0	v(10)	0	0	0	-v(7)-v(10)	0	0	v(7)	0	0	0	0	0	0	0	0		OAA_1000				0	0	0	0	0	0	0	0		PYR_EX_010
0	0	0	0.5*v(8)	0	0.5*v(8)	-v(6)-v(8)	0	0	0.5*v(6)	0.5*v(6)	0	0	0	0	0	0		SUC_0001				0	0	0	0	0	0	0	0		GLU_EX_00100
0	0	0	0	v(10)	0	0	-v(7)-v(10)	0	0	0	v(7)	0	0	0	0	0	*	OAA_0010		=		0	0	0	0	0	0	0	0	*	GLU_EX_01000
0	0	0	0.5*v(8)	0	0.5*v(8)	0	0	-v(6)-v(8)	0.5*v(6)	0.5*v(6)	0	0	0	0	0	0		SUC_1000				0	0	0	0	0	0	0	0
0	0	0	0	v(5)	0	0	0	0	-v(2)-v(5)	0	0	0	0	0	0	0		AKG_00010				0	0	0	-v(2)	0	0	0	0
0	0	0	v(5)	0	0	0	0	0	0	-v(2)-v(5)	0	0	0	0	0	0		AKG_10000				0	0	0	0	-v(2)	0	0	0
0	0	0	0	0	0	0	0.5*v(8)	0	0	0	-v(6)-v(8)	0	0.5*v(6)	0.5*v(6)	0.5*v(8)	0		SUC_0010				0	0	0	0	0	0	0	0
0	0	0	0	0	0	0	0	0	0	0	0	-v(1)-v(9)	0	0	v(9)	0		PYR_010				0	0	0	0	0	-v(1)	0	0
0	0	0	0	0	0	0	0	0	0	0	0	0	-v(2)-v(5)	0	v(5)	0		AKG_00100				0	0	0	0	0	0	-v(2)	0
0	0	0	0	0	0	0	v(5)	0	0	0	0	0	0	-v(2)-v(5)	0	0		AKG_01000				0	0	0	0	0	0	0	-v(2)
0	0	0	0	0	0	0	0	0	0	0	0	v(10)	0	0	-v(7)-v(10)	v(7)		OAA_0100				0	0	0	0	0	0	0	0
0	0	0	0	0	0	0	0.5*v(8)	0	0	0	0	0	0.5*v(6)	0.5*v(6)	0.5*v(8)	-v(6)-v(8)		SUC_0100				0	0	0	0	0	0	0	0
													-v(1)-v(9)	v(9)	0	0		PYR_011				-v(1)	0								PYR_EX_011
													v(10)	-v(7)-v(10)	v(7)	0	*	OAA_0110		=		0	0							*	GLU_EX_01100
													0	v(8)	-v(6)-v(8)	v(6)		SUC_0110				0	0
													0	v(5)	0	-v(2)-v(5)		AKG_01100				0	-v(2)
									-v(1)-v(9)	0	v(9)	0	0	0	0	0		PYR_111				-v(1)	0	0	0	0					PYR_EX_111
									0	-v(7)-v(10)	0	v(7)	0	0	0	0		OAA_0111				0	-v(10)	0	0	0					cauchy(PYR_011, CO2_1)
									v(10)	0	-v(7)-v(10)	0	v(7)	0	0	0		OAA_1110				0	0	0	0	0					GLU_EX_01110
									0	0.5*v(8)	0.5*v(8)	-v(6)-v(8)	0	0.5*v(6)	0.5*v(6)	0		SUC_0111				0	0	0	0	0					GLU_EX_11100
									0	0.5*v(8)	0.5*v(8)	0	-v(6)-v(8)	0.5*v(6)	0.5*v(6)	0	*	SUC_1110		=		0	0	0	0	0				*	cauchy(OAA_0110, PYR_001)
									0	0	0	0	0	-v(2)-v(5)	0	v(5)		AKG_01110				0	0	-v(2)	0	0
									0	v(5)	0	0	0	0	-v(2)-v(5)	0		AKG_11100				0	0	0	-v(2)	0
									0	0	0	0	0	0	0	-v(4)		ICI_011100				0	0	0	0	-v(4)
													-v(7)-v(10)	v(7)	0	0		OAA_1111				-v(10)	0	0							cauchy(PYR_111, CO2_1)
													v(8)	-v(6)-v(8)	v(6)	0	*	SUC_1111		=		0	0	0						*	GLU_EX_11110
													0	0	-v(2)-v(5)	v(5)		AKG_11110				0	-v(2)	0							cauchy(OAA_0111, PYR_001)
													0	0	0	-v(4)		ICI_111100				0	0	-v(4)
																-v(20)	*	LYSX_111111		=		-v(20)								*	cauchy(OAA_1111, PYR_011)
																-v(19)	*	VALX_11111		=		-v(19)								*	cauchy(PYR_111, PYR_011)
																-v(21)	*	ASPX_1111		=		-v(21)								*	OAA_1111
