# Supplementary material for: OpenFLUX: efficient modelling software for 13C-based metabolic flux analysis
Source: Microb Cell Fact. 2009 May 1;8:25. doi: 10.1186/1475-2859-8-25 (PMC2689189; doi:10.1186/1475-2859-8-25)
Supplement: Additional file 2 — C. glutamicum metabolic model. Contains the C. glutamicum metabolic network for both wild-type and mutant strains. Model and data are reproduced from Becker et al. [39]. File includes brief instruction on how to set up the simulated output EMU vector. [file 1475-2859-8-25-S2.xls]

## Sheet: modelDefinition_becker_wildtype
rxnID	rxnEQ	cTrans	rates	type	basis	deviation
R01	GLC_EX = GLC6P	abcdef = abcdef		F	100	0
R02	GLC6P = TREM	abcdef = abcdef		F
R03	GLC6P = F6P	abcdef = abcdef		FR
R04	F6P = GLC6P	abcdef = abcdef		R	X
R05	F6P = F16BP	abcdef = abcdef		F
R06	F16BP = DHAP + G3P	abcdef = abc + def		F
R07	DHAP = G3P	abc = cba		F
R08	GLC6P = P5P + CO2	abcdef = bcdef + a		F	X
R09	P5P + P5P = S7P + G3P	abcde + fghij = fgabcde + hij		FR
R10	S7P + G3P = P5P + P5P	fgabcde + hij = abcde + fghij		R	X
R11	S7P + G3P = E4P + F6P	abcdefg + hij = defg + abchij		FR
R12	E4P + F6P = S7P + G3P	defg + abchij = abcdefg + hij		R	X
R13	E4P + P5P = F6P + G3P	abcd + efghi = efabcd + ghi		FR
R14	F6P + G3P = E4P + P5P	efabcd + ghi = abcd + efghi		R	X
R15	G3P = 3PG	abc = abc		F
R16	3PG = PYR	abc = abc		F
R17	PYR = ACCOA + CO2	abc = bc + a		F
R18	ACCOA + OAA = CIT	ab + cdef = fedbac		F
R19	CIT = AKG + CO2	abcdef = abcde + f		F
R20	AKG = 0.5 SUC + 0.5 SUC + CO2	abcde = 0.5 bcde + 0.5 edcb + a		F
R21	SUC = OAA	abcd = abcd		F
R22	PYR + CO2 = OAA	abc + d = abcd		F	X
R23	OAA = PYR + CO2	abcd = abc + d		F
R24	OAA + PYR = LYS + CO2	abcd + efg = abcdgf + e		F
R25	3PG = SER	abc = abc		F
R26	SER = GLY + MTHF	abc = ab + c		F	X
R27	PYR = LAC	abc = abc		F
R28	OAA = THR	abcd = abcd		F
R29	THR = GLY + ACETAL	abcd = ab + cd		F
R30	CO2 = CO2_EX	a = a		FR
R31	CO2_EX = CO2	a = a		R	X
R32	LYS = LYS_EX			B	8.47	0.29
R33	LYS = LYSDAP_B			B	2.739	0.05
R34	GLY = GLY_EX			B	0.179	0.01
R35	TREM + TREM = TRE_EX			B	0.884	0.04
R36	AKG = AKG_EX			B	1.74	0.02
R37	AKG = AKG_B			B	9.634	0.18
R38	ACETAL = ACETAL_EX			B
R39	LAC = LAC_EX			B	0.084	0.004
R40	GLC6P = GLC6P_B			B	1.614	0.03
R41	F6P = F6P_B			B	2.424	0.05
R42	P5P = P5P_B	abcde = abcde		F	6.918	0.13
R43	E4P = E4P_B	abcd = abcd		F	2.109	0.04
R44	G3P = G3P_B			B	1.015	0.02
R45	3PG = 3PG_B	abc = abc		F	10.193	0.19
R46	PYR = PYR_B	abc = abc		F	25.628	0.46
R47	OAA = OAA_B	abcd = abcd		F	13.223	0.22
R48	ACCOA = ACCOA_B	ab = ab		F	25.006	0.48
R49	PYR_B + PYR_B = VALX + CO2	abc + def = abefc + d		F
R50	E4P_B + PYR_B = SHKM	abcd + efg = efgabcd		F
R51	SHKM + PYR_B = CHRM	abcdefg + hij = abcdefghij		F
R52	CHRM = PHEX + CO2	abcdefghij = hijbcdefg + a		F
R53	CHRM = TYRX + CO2	abcdefghij = hijbcdefg + a		F
R54	CHRM = ANTHR + PYR	abcdefghij = abcdefg + hij		F
R55	ANTHR + P5P_B = CPADR5P	abcdefg + hijkl = abcdefghijkl		F
R56	CPADR5P = INDG + CO2	abcdefghijkl = abcdfghijkl + e		F
R57	INDG = IND + G3P	abcdefghijk = abcdefgh + ijk		F
R58	IND + 3PG_B = TRPX	abcdefgh + ijk = abcdefghkji		F
R59	PYR_B + OAA_B = ILEX + CO2	abc + defg = debfgc + a		F
R60	PYR_B + PYR_B = ISV + CO2	abc + def = abefc + d		F
R61	ISV + ACCOA_B = LEUX + CO2	abcde + fg = fgbcde + a		F
R62	P5P_B = P5P_BT			B
R63	E4P_B = E4P_BT			B
R64	PYR_B = PYR_BT			B
R65	OAA_B = OAA_BT			B
R66	ACCOA_B = ACCOA_BT			B
R67	3PG_B = 3PG_BT			B
R68	0.202 ILEX + 0.44 LEUX + 0.13 PHEX + 0.054 TRPX + 0.081 TYRX + 0.284 VALX = BIOMASS			B	7.87086	0.15
R69	PYR = ALAX	abc = abc		S
R70	OAA = ASPX	abcd = abcd		S
R71	AKG = GLUX	abcde = abcde		S
##	excludedMetabolites
#	MTHF
#	GLC_EX
#	LYS_EX
#	LYSDAP_B
#	GLY_EX
#	TRE_EX
#	AKG_EX
#	AKG_B
#	ACETAL_EX
#	LAC_EX
#	GLC6P_B
#	F6P_B
#	P5P_BT
#	E4P_BT
#	G3P_B
#	3PG_BT
#	PYR_BT
#	OAA_BT
#	ACCOA_BT
#	CO2_EX
#	BIOMASS
##	simulatedMDVs
#	ALAX#111
#	VALX#11111
#	THR#1111
#	ASPX#1111
#	GLUX#11111
#	SER#111
#	PHEX#111111111
#	GLY#11
#	TYRX#111111111
#	TREM#111111
##	inputSubstrates
#	GLC_EX
#	CO2_EX
##	measurements
#	0.508491	Ala 260	m
#	0.352907		m+1
#	0.105847		m+2
#	0.345488	Val 288	m
#	0.398282		m+1
#	0.184452		m+2
#	0.333032	Thr 404	m
#	0.376379		m+1
#	0.195684		m+2
#	0.334297	Asp 418	m
#	0.373239		m+1
#	0.195454		m+2
#	0.246897	Glu 432	m
#	0.364773		m+1
#	0.241234		m+2
#	0.449727	Ser 390	m
#	0.357609		m+1
#	0.14275		m+2
#	0.271227	Phe 336	m
#	0.381644		m+1
#	0.228245		m+2
#	0.74068	Gly 246	m
#	0.184497		m+1
#	0.234401	Tyr 466	m
#	0.352984		m+1
#	0.242319		m+2
#	0.0612532	Tre 361	m
#	0.604008		m+1
#	0.207046		m+2
##	error
#	0.000127137
#	6.68599e-05
#	5.81979e-05
#	0.000222743
#	0.000178204
#	0.000109028
#	0.000313865
#	0.000217576
#	0.000169147
#	0.000294374
#	0.000345527
#	0.000124241
#	0.000413351
#	0.000314075
#	0.000313535
#	0.000330899
#	0.000208604
#	0.000176523
#	0.000513754
#	0.000544886
#	0.000389636
#	0.000373829
#	0.000298944
#	0.000704588
#	0.00128625
#	0.000804075
#	0.000234073
#	0.000523755
#	0.000143142

## Sheet: modelDefinition_becker_mutant
rxnID	rxnEQ	cTrans	rates	type	basis	deviation
R01	GLC_EX = GLC6P	abcdef = abcdef		F	100	0
R02	GLC6P = TREM	abcdef = abcdef		F
R03	GLC6P = F6P	abcdef = abcdef		FR
R04	F6P = GLC6P	abcdef = abcdef		R	X
R05	F6P = F16BP	abcdef = abcdef		F
R06	F16BP = DHAP + G3P	abcdef = abc + def		F
R07	DHAP = G3P	abc = cba		F
R08	GLC6P = P5P + CO2	abcdef = bcdef + a		F	X
R09	P5P + P5P = S7P + G3P	abcde + fghij = fgabcde + hij		FR
R10	S7P + G3P = P5P + P5P	fgabcde + hij = abcde + fghij		R	X
R11	S7P + G3P = E4P + F6P	abcdefg + hij = defg + abchij		FR
R12	E4P + F6P = S7P + G3P	defg + abchij = abcdefg + hij		R	X
R13	E4P + P5P = F6P + G3P	abcd + efghi = efabcd + ghi		FR
R14	F6P + G3P = E4P + P5P	efabcd + ghi = abcd + efghi		R	X
R15	G3P = 3PG	abc = abc		F
R16	3PG = PYR	abc = abc		F
R17	PYR = ACCOA + CO2	abc = bc + a		F
R18	ACCOA + OAA = CIT	ab + cdef = fedbac		F
R19	CIT = AKG + CO2	abcdef = abcde + f		F
R20	AKG = 0.5 SUC + 0.5 SUC + CO2	abcde = 0.5 bcde + 0.5 edcb + a		F
R21	SUC = OAA	abcd = abcd		F
R22	PYR + CO2 = OAA	abc + d = abcd		F	X
R23	OAA = PYR + CO2	abcd = abc + d		F
R24	OAA + PYR = LYS + CO2	abcd + efg = abcdgf + e		F
R25	3PG = SER	abc = abc		F
R26	SER = GLY + MTHF	abc = ab + c		F	X
R27	PYR = LAC	abc = abc		F
R28	OAA = THR	abcd = abcd		F
R29	THR = GLY + ACETAL	abcd = ab + cd		F
R30	CO2 = CO2_EX	a = a		FR
R31	CO2_EX = CO2	a = a		R	X
R32	LYS = LYS_EX			B	0	0
R33	LYS = LYSDAP_B			B	2.17029	0.04
R34	GLY = GLY_EX			B	0.3945	0.01
R35	TREM + TREM = TRE_EX			B	0.4723	0.05
R36	AKG = AKG_EX			B	0.15657	0.02
R37	AKG = AKG_B			B	7.63344	0.15
R38	ACETAL = ACETAL_EX			B
R39	LAC = LAC_EX			B	0.366212	0.01
R40	GLC6P = GLC6P_B			B	1.27848	0.02
R41	F6P = F6P_B			B	1.92083	0.04
R42	P5P = P5P_B	abcde = abcde		F	5.48186	0.1
R43	E4P = E4P_B	abcd = abcd		F	1.67137	0.03
R44	G3P = G3P_B			B	0.804505	0.02
R45	3PG = 3PG_B	abc = abc		F	8.07623	0.15
R46	PYR = PYR_B	abc = abc		F	20.3059	0.36
R47	OAA = OAA_B	abcd = abcd		F	10.4773	0.18
R48	ACCOA = ACCOA_B	ab = ab		F	19.8133	0.38
R49	PYR_B + PYR_B = VALX + CO2	abc + def = abefc + d		F
R50	E4P_B + PYR_B = SHKM	abcd + efg = efgabcd		F
R51	SHKM + PYR_B = CHRM	abcdefg + hij = abcdefghij		F
R52	CHRM = PHEX + CO2	abcdefghij = hijbcdefg + a		F
R53	CHRM = TYRX + CO2	abcdefghij = hijbcdefg + a		F
R54	CHRM = ANTHR + PYR	abcdefghij = abcdefg + hij		F
R55	ANTHR + P5P_B = CPADR5P	abcdefg + hijkl = abcdefghijkl		F
R56	CPADR5P = INDG + CO2	abcdefghijkl = abcdfghijkl + e		F
R57	INDG = IND + G3P	abcdefghijk = abcdefgh + ijk		F
R58	IND + 3PG_B = TRPX	abcdefgh + ijk = abcdefghkji		F
R59	PYR_B + OAA_B = ILEX + CO2	abc + defg = debfgc + a		F
R60	PYR_B + PYR_B = ISV + CO2	abc + def = abefc + d		F
R61	ISV + ACCOA_B = LEUX + CO2	abcde + fg = fgbcde + a		F
R62	P5P_B = P5P_BT			B
R63	E4P_B = E4P_BT			B
R64	PYR_B = PYR_BT			B
R65	OAA_B = OAA_BT			B
R66	ACCOA_B = ACCOA_BT			B
R67	3PG_B = 3PG_BT			B
R68	0.202 ILEX + 0.44 LEUX + 0.13 PHEX + 0.054 TRPX + 0.081 TYRX + 0.284 VALX = BIOMASS			B	6.24	0.18
R69	PYR = ALAX	abc = abc		S
R70	OAA = ASPX	abcd = abcd		S
R71	AKG = GLUX	abcde = abcde		S
##	excludedMetabolites
#	MTHF
#	GLC_EX
#	LYS_EX
#	LYSDAP_B
#	GLY_EX
#	TRE_EX
#	AKG_EX
#	AKG_B
#	ACETAL_EX
#	LAC_EX
#	GLC6P_B
#	F6P_B
#	P5P_BT
#	E4P_BT
#	G3P_B
#	3PG_BT
#	PYR_BT
#	OAA_BT
#	ACCOA_BT
#	CO2_EX
#	BIOMASS
##	simulatedMDVs
#	ALAX#111
#	VALX#11111
#	THR#1111
#	ASPX#1111
#	GLUX#11111
#	SER#111
#	PHEX#111111111
#	GLY#11
#	TYRX#111111111
#	TREM#111111
##	inputSubstrates
#	GLC_EX
#	CO2_EX
##	measurements
#	0.522955	Ala 260	m
#	0.341376		m+1
#	0.103003		m+2
#	0.363737	Val 288	m
#	0.391757		m+1
#	0.175484		m+2
#	0.343683	Thr 404	m
#	0.37314		m+1
#	0.191157		m+2
#	0.344807	Asp 418	m
#	0.369718		m+1
#	0.191681		m+2
#	0.256763	Glu 432	m
#	0.364989		m+1
#	0.236409		m+2
#	0.461796	Ser 390	m
#	0.349449		m+1
#	0.140356		m+2
#	0.286749	Phe 336	m
#	0.379666		m+1
#	0.21976		m+2
#	0.741434	Gly 246	m
#	0.183492		m+1
#	0.245884	Tyr 466	m
#	0.350773		m+1
#	0.234395		m+2
#	0.0878694	Tre 361	m
#	0.573266		m+1
#	0.212559		m+2
##	error
#	0.000130753
#	6.46752e-05
#	5.66338e-05
#	0.000234508
#	0.000175284
#	0.000103727
#	0.000323904
#	0.000215703
#	0.000165234
#	0.000303629
#	0.000342267
#	0.000121842
#	0.000429867
#	0.000314261
#	0.000307264
#	0.000339779
#	0.000203844
#	0.000173562
#	0.000543156
#	0.000542062
#	0.000375152
#	0.000374209
#	0.000297316
#	0.000739106
#	0.0012782
#	0.000777783
#	0.000335784
#	0.000497098
#	0.000146953

## Sheet: simVector_becker
The following is copied into x_sim.m, replacing all prior contents
load corMat
x_calc = [
	corMat{1,1}*ALAX_111'/sum(corMat{1,2}*ALAX_111')
	corMat{2,1}*VALX_11111'/sum(corMat{2,2}*VALX_11111')
	corMat{3,1}*THR_1111'/sum(corMat{3,2}*THR_1111')
	corMat{4,1}*ASPX_1111'/sum(corMat{4,2}*ASPX_1111')
	corMat{5,1}*GLUX_11111'/sum(corMat{5,2}*GLUX_11111')
	corMat{6,1}*SER_111'/sum(corMat{6,2}*SER_111')
	corMat{7,1}*PHEX_111111111'/sum(corMat{7,2}*PHEX_111111111')
	corMat{8,1}*GLY_11'/sum(corMat{8,2}*GLY_11')
	corMat{9,1}*TYRX_111111111'/sum(corMat{9,2}*TYRX_111111111')
	corMat{10,1}*TREM_111111'/sum(corMat{10,2}*TREM_111111')
];
correction matrices are created first before starting OpenFLUX, stored as a corMat cell array, and then saved as a MATLAB file
notes: The reported MIDs have been normalized to the sum of the first n+1 elements. Only the first three elements were used for least square flux parameter estimation (first two for glycine).
corMat{1,1}=corrMatGen(3,4,'C8H26N1O2Si2')
corMat{1,2}=corrMatGen(4,4,'C8H26N1O2Si2')
corMat{2,1}=corrMatGen(3,6,'C8H30N1O2Si2')
corMat{2,2}=corrMatGen(6,6,'C8H30N1O2Si2')
corMat{3,1}=corrMatGen(3,5,'C14H42N1O3Si3')
corMat{3,2}=corrMatGen(5,5,'C14H42N1O3Si3')
corMat{4,1}=corrMatGen(3,5,'C14H40N1O4Si3')
corMat{4,2}=corrMatGen(5,5,'C14H40N1O4Si3')
corMat{5,1}=corrMatGen(3,6,'C14H42N1O4Si3')
corMat{5,2}=corrMatGen(6,6,'C14H42N1O4Si3')
corMat{6,1}=corrMatGen(3,4,'C14H40N1O3Si3')
corMat{6,2}=corrMatGen(4,4,'C14H40N1O3Si3')
corMat{7,1}=corrMatGen(3,10,'C8H30N1O2Si2')
corMat{7,2}=corrMatGen(10,10,'C8H30N1O2Si2')
corMat{8,1}=corrMatGen(2,3,'C8H24N1O2Si2')
corMat{8,2}=corrMatGen(3,3,'C8H24N1O2Si2')
corMat{9,1}=corrMatGen(3,10,'C14H44N1O3Si3')
corMat{9,2}=corrMatGen(10,10,'C14H44N1O3Si3')
corMat{10,1}=corrMatGen(3,7,'C9H33O4Si3')
corMat{10,2}=corrMatGen(7,7,'C9H33O4Si3')
save corMat corMat
