# Supplementary material for: OpenFLUX: efficient modelling software for 13C-based metabolic flux analysis
Source: Microb Cell Fact. 2009 May 1;8:25. doi: 10.1186/1475-2859-8-25 (PMC2689189; doi:10.1186/1475-2859-8-25)
Supplement: Additional file 3 — Atom transition equations. Contains typical reaction and atom transition equations encountered in the central metabolism. Pathways included are glycolysis (Embden-Meyerhof and Entner-Doudoroff pathways), TCA cycle (including glyoxylate shunt and anaplerotic reactions), pentose-phosphate pathway and amino acid biosynthesis from central metabolite precursors. [file 1475-2859-8-25-S3.xls]

## Sheet: Atom Transitions
notes: The amino acid precursors follow the specification in Table 2.5 of Stephanopoulos et al. (1998). Each letter in the atom transition reflects one carbon atom. The order of the letters changes accordingly to the rearrangement of carbon atoms in respective reactions. Other atom mapping convention exists and may be applied. To avoid confusion, it is recommended that the convention used is cons…
Glycolysis
	GLC_EX = GLC6P	abcdef = abcdef
	GLC6P = F6P	abcdef = abcdef
	F6P = GLC6P	abcdef = abcdef
	F6P = F16BP	abcdef = abcdef
	F16BP = DHAP + G3P	abcdef = abc + def
	DHAP = G3P	abc = cba
	G3P = 3PG	abc = abc
	3PG = PYR	abc = abc
	PYR = LAC	abc = abc
	PYRC = ACETAL + CO2	abc = bc + a
	ACETAL = ETOH	ab = ab
	ACETAL = ACE	ab = ab
	G6P = G3P + PYR	abcdef = def + abc
Pentose-phosphate pathway
	GLC6P = P5P + CO2	abcdef = bcdef + a
	P5P + P5P = S7P + G3P	abcde + fghij = fgabcde + hij
	S7P + G3P = E4P + F6P	abcdefg + hij = defg + abchij
	E4P + P5P = F6P + G3P	abcd + efghi = efabcd + ghi
TCA cycle
	PYR = ACCOA + CO2	abc = bc + a
	ACCOA + OAA = CIT	ab + cdef = fedbac
	CIT = AKG + CO2	abcdef = abcde + f
	AKG = 0.5 SUC + 0.5 SUC + CO2	abcde = 0.5 bcde + 0.5 edcb + a
	SUC = OAA	abcd = abcd
	PYR + CO2 = OAA	abc + d = abcd
	CIT = GLYOXY + 0.5 SUC + 0.5 SUC	abcdef = ab + 0.5 cdef + 0.5 fedc
	ACCOA + GLYOXY = OAA	ab + cd = cdba
Amino acid synthesis
	PYR = ALA	abc = abc
	OAA = ASP	abcd = abcd
	OAA = ASN	abcd = abcd
	AKG = GLU	abcde = abcde
	AKG = GLN	abcde = abcde
	3PG = SER	abc = abc
	SER = GLY + MTHF	abc = ab + c
	OAA = THR	abcd = abcd
	THR = GLY + ACETAL	abcd = ab + cd
	PYR + PYR = VAL + CO2	abc + def = abefc + d
	E4P + PYR = SHKM	abcd + efg = efgabcd
	SHKM + PYR = CHRM	abcdefg + hij = abcdefghij
	CHRM = PHE + CO2	abcdefghij = hijbcdefg + a
	CHRM = TYR + CO2	abcdefghij = hijbcdefg + a
	CHRM = ANTHR + PYR	abcdefghij = abcdefg + hij
	ANTHR + P5P = CPADR5P	abcdefg + hijkl = abcdefghijkl
	CPADR5P = INDG + CO2	abcdefghijkl = abcdfghijkl + e
	INDG = IND + G3P	abcdefghijk = abcdefgh + ijk
	IND + 3PG = TRP	abcdefgh + ijk = abcdefghkji
	PYR + OAA = ILE + CO2	abc + defg = debfgc + a
	PYR + PYR = ISV + CO2	abc + def = abefc + d
	ISV + ACCOA = LEU + CO2	abcde + fg = fgbcde + a
	AKG + CO2 = ARG	abcde + f = abcdef
	3PG = CYS	abc = abc
	OAA + MTHF = MET	abcd + e = abcde
	AKG = PRO	abcde = abcde
	OAA + PYR = LYS + CO2	abcd + efg = abcdgf + e
	OAA + PYR = 0.5 LYS + 0.5 CO2 + 0.5 LYS + 0.5 CO2	abcd + efg = 0.5 abcdgf + 0.5 e + 0.5 efgdcb + 0.5 a
	R5P + MTHF = HIS	abcde + f = edcbaf
